# Supplementary material for: Evaluation of Biochemical Juice Attributes and Color-Related Traits in Muscadine Grape Population
Source: Foods. 2021 May 16;10(5):1101. doi: 10.3390/foods10051101 (PMC8156615; doi:10.3390/foods10051101)
Supplement: Supplementary file 1 [file foods-10-01101-s001.zip]

Archive with 1 entries (1 files):
- foods-1207097-supplementary.pdf
